# Supplementary material for: De novo transcriptome analyses provide insights into opsin-based photoreception in the lanternshark Etmopterus spinax
Source: PLoS One. 2018 Dec 31;13(12):e0209767. doi: 10.1371/journal.pone.0209767 (PMC6312339; doi:10.1371/journal.pone.0209767)
Supplement: S1 Table — Homologues to ciliary and rhabdomeric phototransduction components, crystallins, melanin synthesis components, vertebrate retinoid pathway components, photoreceptor specification actors, retinal determination network actors, invertebrate retinoid pathway and diurnal clock components and their reciprocal best BLAST hit in E. spinax transcriptomes. BLAST analyses were also performed on Rhyncodon typus [93] and Callorhinchus milii [45, 46, 97] genomes. FPKM values and fold change (log10) used for the Fig 8 are shown. (XLSX) [file pone.0209767.s001.xlsx]

## Sheet: PIA_table
Category	Queries				Rhyncodon genome	Callorhinchus genome	E. spinax		Reciprocal blast hit				E. spinax expression level (FKPM)		E. spinax expression level (fold)
	Gene name	Mmus gene name	Dmel gene name	Queries Accessions	1 Hit, 1E-20	1 Hit, 1E-20	1 Hit, 1E-20	geneID	Nr-annotation	ID	Nr-Evalue (>1E-20)	Nr-Evalue	Eye	Ventral skin	Eye	Ventral skin	Mmus gene name	Dmel gene name
Opsins	rhodopsin	Rho	NA	AAO15719, NP_571159				Unigene33006_All	Rhodopsin [Scyliorhinus canicula]	CAA76797.1	4e-175	4e-175	11641.2	0	4.06603	0	Rho	NA
	encephalopsin	Enc	NA	ABM65699				Unigene22704_All	Opsin-3 [Gallus gallus]	XP_426139.2	4e-152	4e-152	1.3487	23.0108	0.370828	1.38041	Enc	NA
	peropsin	Per	NA	NP_001004654				Unigene28941_All	Visual pigment-like receptor peropsin [Taeniopygia guttata]	XP_002195227.1	2e-73	2e-73	2.4622	0	0.539352	0	Per	NA
Phototransduction, Ciliary	cGMP-gated cation channel alpha-1	Cnga1	Cng	P29974, NP_001188960				Unigene40302_All	Cyclic nucleotide-gated channel rod photoreceptor subunit alpha-like [Xenopus (Silurana) tropicalis]	XP_002933507.1	0.0	0.0	101.618	0.5476	2.01122	0.189659	Cnga1	Cng
	guanine nucleotide-binding protein G(t) subunit alpha-1	Gnat1	G-ialpha65A	NP_032166, NP_788307, NP_726388, NP_477502			¤	Unigene41685_All	Guanine nucleotide-binding protein G(t) subunit alpha 1 [Xenopus laevis]	NP_001084030.1	0.0	0.0	4113.38	0.0269	3.6143	0.0115282	Gnat1	G-ialpha65A
								Unigene2313_All	Guanine nucleotide-binding protein G(s) subunit alpha isoforms short-like isoform 1 [Anolis carolinensis]	XP_003227361.1		0.0	1.5363	0.8581	0.404201	0.269069
								Unigene40760_All	Guanine nucleotide-binding protein G(o) subunit alpha [Danio rerio]	AAH59637.1	0.0	0.0	37.4863	0.7307	1.58531	0.238222
								CL4545.Contig1_All	Guanine nucleotide-binding protein G(i) subunit alpha-1 [Papio anubis]	|XP_003896449.1		0.0	46.7868	33.328	1.67931	1.53565
	Guanine nucleotide-binding protein G(T) subunit gamma-T1	Gngt1	Ggamma30A	Q61012				Unigene9287_All	Guanine nucleotide-binding protein G(T) subunit gamma-T1-like [Sus scrofa]	XP_003357487.1	2e-22	2e-22	1242.91	4.3606	3.09479	0.729213	Gngt1	Ggamma30A
	Rhodopsin kinase	Grk1	NA	Q9WVL4				Unigene42947_All	G protein-coupled receptor kinase 1 [Cyprinus carpio]	BAE66636.1	0.0	0.0	139.042	0	2.14626	0	Grk1	NA
	Retinal guanylyl cyclase 2	Gucy2f	NA	Q5SDA5				CL8987.Contig1_All	Retinal guanylyl cyclase 2-like [Xenopus (Silurana) tropicalis]	XP_002931862.1	0.0	0.0	3.1343	0	0.616402	0	Gucy2f	NA
	Rod cGMP-specific 3',5'-cyclic phosphodiesterase subunits a/b/c	Pde6a/b/c	Pde6	P23440				CL6477.Contig1_All	Rod cGMP-specific 3',5'-cyclic phosphodiesterase subunit alpha isoform 1 [Otolemur garnettii]	XP_003782095.1	0.0	0.0	155.624	0.0422	2.19486	0.0179511	Pde6a/b/c	Pde6
	Retinal rod rhodopsin-sensitive cGMP 3',5'-cyclic phosphodiesterase subunit delta	Pde6d	PrBP	O55057				Unigene10291_All	Retinal rod rhodopsin-sensitive cGMP 3',5'-cyclic phosphodiesterase subunit delta [Canis familiaris]	Q9XT54	1e-78	8e-78	17.2681	13.9781	1.26169	1.17546	Pde6d	PrBP
	Recoverin	Rcvrn	NA	P34057				Unigene42801_All	S-modulin [Xenopus (Silurana) tropicalis]	XP_002937040.1	1e-89	1e-89	55.1995	0.3066	1.74973	0.116143	Rcvrn	NA
	Regulator of G-protein signaling 9	Rgs9	NA	O54828				Unigene40458_All	Regulator of G-protein signaling 9-like [Meleagris gallopavo]	XP_003211573.1		0.0	12.8943	0.1411	1.14284	0.0573237	Rgs9	NA
	Regulator of G-protein signaling 9-binding protein	Rgs9bp	NA	Q148R9	¤	¤		Unigene11988_All	Regulator of G-protein signaling 9-binding protein [Columba livia]	EMC77594.1	1e-93	1e-93	17.4176	1.1108	1.26523	0.324447	Rgs9bp	NA
	Rhodopsin	Rho	NA	NP_001014890, P31356, O14718, BAG80696	¤	¤		Unigene33006_All	Rhodopsin [Scyliorhinus canicula]	CAA76797.1	4e-175	4e-175					Rho	NA
	S-arrestin	Sag	NA	P20443	¤	¤		CL5350.Contig2_All	Arrestin, beta 1 [Xenopus laevis]	AAH82399.1		0.0	3.7957	0.7881	0.680852	0.252392	Sag	NA
Phototransduction, Rhabdomeric	Arrestin-1	NA	Arr1	P15372, P19107				CL5350.Contig1_All	Arrestin red cell isoform 1-like isoform 1 [Oryzias latipes]	XP_004076705.1	0.0	0.0	15.3042	8.7819	1.2123	0.990423	NA	Arr1
	Gq_alpha	Gnaq	Galpha49B	NP_725192, NP_032165				CL934.Contig3_All	Guanine nucleotide-binding protein G(q) subunit alpha [Trichechus manatus latirostris]	XP_004383338.1	0.0	0.0	0.3218	0.4511	0.121166	0.161697	Gnaq	Galpha49B
	Gq_beta	NA	Gbeta76C	P29829				Unigene13708_All	Guanine nucleotide-binding protein GI/GS/GT subunit beta-1 [Salmo salar]	ACI34147.1	5e-168	5e-168	18.8457	0.4638	1.29767	0.165482	NA	Gbeta76C
	Gq_gamma	NA	Ggamma30A	Q9NFZ3	NA	NA	NA										Gngt1	Ggamma30A
	G protein-coupled receptor kinase 1	Adrbk1/2	Gprk1	P32865			NA										Adrbk1/2	Gprk1
	G protein-coupled receptor kinase 2	Grk4/5/6	Gprk2	P32866				CL1113.Contig3_All	G protein-coupled receptor kinase 5-like [Meleagris gallopavo]	XP_003208250.1	0.0	0.0	3.3726	4.2098	0.64074	0.716821	Grk4/5/6	Gprk2
	Protein kinase C	PRKCA/B/G	inaC	P13677				CL5253.Contig3_All	Protein kinase C beta type-like isoform 2 [Monodelphis domestica]	XP_001363152.1	0.0	0.0	12.9569	40.8713	1.14479	1.62192	PRKCA/B/G	inaC
	r_opsin	NA	ninaE	NP_001014890, P31356, O14718, BAG80696				Unigene22704_All	PREDICTED: opsin-3 [Gallus gallus]	XP_426139.2	4e-152	4e-152					NA	ninaE
								Unigene33006_All	rhodopsin [Scyliorhinus canicula]	CAA76797.1	4e-175	4e-175
	Phosphoinositide phospholipase C	Plcb4	norpA	P13217				CL8702.Contig1_All	Phospholipase C, beta 4 (nt) [Meleagris gallopavo]	XM_003203752.1	5e-19	5e-19	0.1849	8.9756	0.0736817	0.998939	Plcb4	norpA
	Eye-specific diacylglycerol kinase	Dgkz	rdgA	Q09103				CL1687.Contig1_All	Diacylglycerol kinase zeta [Danio rerio]	XP_001922445.2	0.0	0.0	0.0585	0	0.0246909	0	Dgkz	rdgA
	retinal degeneration B	Pitpnm1/2	rdgB	P43125				CL938.Contig1_All	Membrane-associated phosphatidylinositol transfer protein 2 [Gallus gallus]	XP_415122.3	0.0	0.0	0.1785	0.0642	0.0713296	0.0270233	Pitpnm1/2	rdgB
	retinal degeneration C	Ppef1/2	rdgC	NP_536738				Unigene40831_All	Serine/threonine-protein phosphatase with EF-hands 2-like [Xenopus (Silurana) tropicalis]	XP_002938615.1	0.0	0.0	29.77	0.0821	1.48813	0.0342674	Ppef1/2	rdgC
	Transient receptor potential protein	NA	trp	P19334, P48994, Q9VJJ7.2				Unigene467_All	Short transient receptor potential channel 1 [Taeniopygia guttata]	XP_004176496.1	0.0	0.0	4.4745	1.9908	0.738344	0.475787	NA	trp
Crystallins	reflectin 1a	NA	NA	AAQ21389	NA	NA	NA										NA	NA
	Alpha-crystallin A chain (A_crystallin)	Cryaa	NA	P02489	¤	¤		Unigene42939_All	Alpha-crystallin B chain [Squalus acanthias]	P02509.1		1e-95	3190.24	0	3.50396	0	Cryaa	NA
								Unigene14188_All	Alpha-crystallin B chain [Squalus acanthias]	P02512.1		1e-97	3834.87	0.442	3.58386	0.158965
	beta-crystallin A1 (B_crystallin)	Cryba1	NA	NP_005199	¤	¤		Unigene33007_All	Cryba1 protein [Xenopus laevis]	AAH53794.1	9e-102	9e-102	2347.67	0	3.37082	0	Cryba1	NA
								Unigene32991_All	Crystallin, beta A4 [Xenopus (Silurana) tropicalis]	AAI35347.1		3e-108	73.489	0.2886	1.87209	0.110118
								Unigene36940_All	Beta-crystallin A2-like isoform 1 [Oreochromis niloticus]	XP_003443384.1		2e-101	3059.86	0.1261	3.48584	0.051577
								Unigene39736_All	Beta B1-crystallin [Triturus marmoratus] (nt)	AB190263.1		1e-68	717.621	0.5091	2.8565	0.178718
								Unigene42959_All	Beta-crystallin B1-like [Takifugu rubripes]	XP_003968426.1		1e-100	87.016	0.0891	1.94456	0.0370678
								Unigene42940_All	Crystallin, beta B3 [Xenopus laevis]	AAH81142.1		1e-98	1938.24	0	3.28763	0
								Unigene43003_All	Beta-crystallin B1-like [Oryzias latipes]	XP_004073292.1		1e-84	37.4772	0.1177	1.5852	0.0483253
								Unigene33010_All	Beta-crystallin B1-like [Oreochromis niloticus]	XP_003448037.1		2e-79	330.731	0	2.52079	0
								Unigene33004_All	Beta-crystallin B2 [Gallus gallus]	AAS55547.1		6e-94	3073.67	0	3.4878	0
	drosocrystallin (D_crystallin)	NA	Cry	NP_476906, CAA77177	NA	NA	NA										NA	Cry
	J_crystallin	NA	NA	AAA30106, AAA30107, AAA30108	¤	¤		Unigene2137_All	Hypothetical protein BRAFLDRAFT_124613 [Branchiostoma floridae]	EEN65398.1	1e-68	1e-68	11.5821	10.4979	1.09975	1.06062	NA	NA
	Omega-crystallin	Aldh2	Aldh	AAA29406, AAA29392	¤	¤		Unigene38583_All	Retinal dehydrogenase 2 isoform 1 [Trichechus manatus latirostris]	XP_004374664.1	0.0	0.0	9.291	0.0261	1.01246	0.0111897	Aldh2	Aldh
	S-crystallin	Hpgds	GstS1	CAA52850, P27014, P27012, P27009	¤	¤		CL7308.Contig1_All	Hematopoietic prostaglandin D synthase [Gallus gallus]	O73888.3	5e-65	5e-65	11.0319	2.5365	1.08033	0.548574	Hpgds	GstS1
Melanin Synthesis	cysteine sulfinic acid decarboxylase	Csad	black	NP_476788, NP_057073	¤	¤		CL7193.Contig1_All	Glutamate decarboxylase-like protein 1 [Taeniopygia guttata]	XP_002195686.1	0.0	0.0	169.65	8.9522	2.23211	0.997919	Csad	black
	Dopamine N-acetyltransferase	NA	Dat	Q94521, NP_001073122	NA	NA	NA										NA	Dat
	DOPA decarboxylase	Ddc	Ddc	P05031, P20711	¤	¤		CL4834.Contig2_All	Aromatic-L-amino-acid decarboxylase [Monodelphis domestica]	XP_001379620.2	0.0	0.0	0.2681	0.2783	0.103154	0.106633	Ddc	Ddc
	NBAD synthase	NA	ebony	CAA11962	¤	¤		Unigene83306_All	Dimodular nonribosomal peptide synthase-like [Xenopus (Silurana) tropicalis]	XP_002944201.1		7e-36					NA	ebony
	Laccase2	NA	laccase2	BAI87829	NA	NA	NA										NA	laccase2
	tyrosine hydroxylase	Th	ple	CAA53802, P07101	¤	¤		Unigene15409_All	Tryptophan 5-hydroxylase [Xenopus laevis]	Q92142.1	0.0	0.0	78.5015	132.201	1.90038	2.12451	Th	ple
	Prophenoloxidase subunit 1	NA	proPO	O44249	NA	NA	NA										NA	proPO
	NBAD hydrolase	NA	tan	ADH82102	NA	NA	NA										NA	tan
	dopachrome conversion enzyme (DCE)	NA	yellow	AAG01014	NA	NA	NA										NA	yellow
	tyrosinase	Tyr	NA	BAA00079	¤	¤		Unigene479_All	Tyrosinase-like [Meleagris gallopavo]	XP_003203582.1	0.0	0.0	6.3508	6.0468	0.866335	0.847992	Tyr	NA
Vertebrate Retinoid Pathway	Retinal-specific ATP-binding cassette transporter	Abca4	NA	O35600	¤	¤	¤	Unigene15053_All	ATP-binding cassette sub-family A member 1 [Taeniopygia guttata]	XP_002190956.1		2e-45	3.9003	3.6072	0.690223	0.663437	Abca4	NA
	Lecithin retinol acyltransferase	Lrat	NA	Q9JI60	¤	¤		Unigene5383_All	Lecithin retinol acyltransferase-like [Anolis carolinensis]	XP_003221784.1	1e-76	1e-76	3.8871	25.4134	0.689051	1.42182	Lrat	NA
	Retinol-binding protein 1	Rbp1	NA	Q00915	¤	¤		Unigene36696_All	Retinol-binding protein 1-like [Ornithorhynchus anatinus]	XP_001505461.1	1e-60	1e-60	72.6078	0.1028	1.86692	0.0424968	Rbp1	NA
	Retinol-binding protein 3	Rbp3	NA	P49194	¤	¤		CL7089.Contig1_All	Retinol-binding protein 3-like [Xenopus (Silurana) tropicalis]	XP_002940687.1		0.0	473.249	0	2.67601	0	Rbp3	NA
	11-cis retinol dehydrogenase	Rdh5	NA	Q92781	¤	¤		Unigene32941_All	Retinol dehydrogenase 7-like [Oreochromis niloticus]	XP_003456138.1		8e-124	19.3582	0	1.30874	0	Rdh5	NA
	retinol dehydrogenase 8	Rdh8	NA	NP_001025461	¤	¤		Unigene37545_All	Retinol dehydrogenase 8-like [Xenopus (Silurana) tropicalis]	XP_002934401.1	2e-129	2e-129	11.1693	0	1.08527	0	Rdh8	NA
	Retinaldehyde-binding protein 1	Rlbp1	NA	Q9Z275	¤	¤		Unigene42210_All	Retinaldehyde-binding protein 1 [Chelonia mydas]	EMP35217.1	2e-154	2e-154	55.1951	0.0697	1.7497	0.029262	Rlbp1	NA
	Retinoid isomerohydrolase	Rpe65	NA	Q91ZQ5	¤	¤		CL5039.Contig4_All	Retinal pigment epithelium 65 [Mus musculus]	AAI30029.1	0.0	0.0	263.878	139.346	2.42305	2.1472	Rpe65	NA
	Retinal-binding protein (RALBP)	NA	NA	P49193	¤	¤		Unigene8076_All	SEC14-like protein 2 [Mus musculus]	Q99J08.1	4e-177	4e-177	3.5353	0.6984	0.656606	0.23004	NA	NA
Photoreceptor Specification	decapentaplegic	Bmp2	dpp	P07713, NP_001191				Unigene20229_All	Bone morphogenetic protein 2 [Ornithorhynchus anatinus]	XP_001514564.2	1e-170	1e-170	8.2514	2.655	0.966207	0.562887	Bmp2	dpp
	engrailed	En1/2	en	P02836, NP_001417				CL8774.Contig2_All	Homeobox protein engrailed-1 [Danio rerio]	NP_001013516.1	6e-89	6e-89	0	3.1409	0	0.617095	En1/2	en
	hedgehog	Shh	hh	Q02936, NP_002172, NP_066382, NP_000184				Unigene25608_All	Sonic hedgehog [Polyodon spathula]	ABM66098.1	6e-67	6e-67	1.9039	0.2471	0.462982	0.0959013	Shh	hh
	wingless	Wnt1	wg	P09615, NP_005421				Unigene66965_All	Proto-oncogene Wnt-3 [Gallus gallus]	NP_001075165.1	0.0	0.0	0.2691	10.4166	0.103496	1.05754	Wnt1	wg
	epidermal growth factor receptor	Egfr	egfr	P04412, P00533				Unigene22587_All	Receptor tyrosine-protein kinase erbB-2-like [Anolis carolinensis]	XP_003222606.1	0.0	0.0	7.6316	5.645	0.936091	0.822495	Egfr	egfr
	glass	NA	gl	P13360				CL306.Contig1_All	Zfp114 protein [Mus musculus]	AAI38313.1	7e-22	7e-22	7.9383	6.1809	0.951255	0.856179	NA	gl
	notch	Notch1	N	NP_476859, P46531				Unigene15070_All	Notch 2 mRNA (Nt) [Monodelphis domestica]	XM_001367717.2	5e-85	5e-85	0.3983	0.0493	0.1456	0.0208997	Notch1	N
	ocelliless	NA	oc	P22810				CL8051.Contig1_All	homeodomain transcription factor ScOtx2 [Scyliorhinus canicula]	AAP04272.1	1e-157	1e-157	2.6103	0	0.557543	0	NA	oc
	PvuII-PstI homology 13	NA	Pph13	NP_477330				Unigene47645_All	Arx protein [Danio rerio]	AAI33878.1	4e-83	4e-83	3.1557	0	0.618644	0	NA	Pph13
	visual system homeobox	Vsx1	Vsx1/2	NP_473409, NP_001033832, NP_572232				CL5185.Contig1_All	Visual system homeobox 2 [Gallus gallus]	NP_990099.1	5e-123	5e-123	0.9669	0	0.293782	0	Vsx1	Vsx1/2
								Unigene40517_All	Vsx1 protein [Danio rerio]	AAH59574.1	5e-80	5e-80	32.8235	0	1.52922	0
Retinal Determination Network	dachsund	Dach1/2	dac	NP_723969, Q96NX9, NP_542937				CL5220.Contig8_All	Dachshund variant 2 [Mus musculus]	AAD16098.1	4e-163	4e-163	0.3126	0.0608	0.118132	0.0256335	Dach1/2	dac
								CL5220.Contig9_All	Dachshund homolog 1 [Monodelphis domestica]	XP_001364551.2	0.0	0.0	0.2952	0.0766	0.112337	0.0320544
	eyeless	Pax6	ey	O18381, NP_001231129, NP_524638, AAM74161				Unigene7546_All	Pax6 transcription factor [Scyliorhinus canicula]	CBX88048.1	0.0	0.0	23.7948	3.0138	1.39436	0.603556	Pax6	ey
	eyes absent	Eya1/2/3/4	eya	NP_723188, NP_742057				CL3056.Contig2_All	Eyes absent homolog 4 [Rattus norvegicus]	NP_001258246.1	0.0	0.0	0.3255	0.038	0.12238	0.0161974	Eya1/2/3/4	eya
	Optix	Six3/6	Optix	Q95RW8, NP_005404, NP_031400				Unigene40466_All	Sine oculis homeobox homolog 3a [Danio rerio]	AAH59414.1	3e-147	3e-147	7.3981	0.0306	0.924181	0.0130901	Six3/6	Optix
								Unigene43894_All	Homeobox protein SIX6-like [Monodelphis domestica]	XP_001369291.1	3e-126	3e-126	5.728	0	0.827886	0
	ovo	Ovol1/2/3	ovo	AFP48372, NP_726972, Q9BRP0, O14753, O00110.3				CL1320.Contig1_All	Transcription factor Ovo-like 2 [Gallus gallus]	XP_415018.3	1e-86	1e-86	0.0379	1.7726	0.0161555	0.442887	Ovol1/2/3	ovo
	retinal homeobox	Rax	Rx	Q9W2Q1, Q9Y2V3				CL4314.Contig2_All	Retinal homeobox protein [Danio rerio]	O42356.2	2e-119	2e-119	5.1976	0	0.792224	0	Rax	Rx
	Six4	Six4/5	Six4	NP_059116, NP_649256, NP_787071				Unigene43894_All	Homeobox protein SIX6-like [Monodelphis domestica]	XP_001369291.1	8e-139	3e-126
								Unigene12211_All	Homeobox protein SIX4, partial [Columba livia]	EMC86328.1	8e-139	8e-39	2.294	2.1211	0.517724	0.494308	Six4/5	Six4
	sine oculis	Six1/2	so	Q27350, NP_058628, Q15475				Unigene26652_All	SIX homeobox 1 [Xenopus (Silurana) tropicalis]	NP_001093693.1	8e-139	8e-139	4.1849	0.5858	0.71474	0.200248	Six1/2	so
Invertebrate Retinoid Pathway	neither inactivation nor afterpotential B	NA	ninaB	NP_650307	¤	¤		CL5039.Contig4_All	Retinal pigment epithelium 65 [Mus musculus]	AAI30029.1	0.0	0.0					NA	ninaB
	neither inactivation nor afterpotential D	NA	ninaD	NP_724087	¤	¤		CL1071.Contig1_All	Scavenger receptor class B member 1 [Oryzias latipes]	XP_004074525.1	1e-168	1e-168					NA	ninaD
	neither inactivation nor afterpotential G	Chdh	ninaG	NP_650070	¤	¤		Unigene33673	Choline dehydrogenase, mitochondrial [Felis catus]	XP_003982381.1	5e-142	5e-142	4.0498	0.097	0.703274	0.0402066	Chdh	ninaG
	prolonged depolarization afterpotential is not apparent	NA	pinta	NP_651042	NA	NA		Unigene42210_All	Retinaldehyde-binding protein 1 [Chelonia mydas]	EMP35217.1	2e-154	2e-154	55.1951	0.0697	1.7497	0.029262	NA	pinta
	scavenger receptor acting in neural tissue and majority of rhodopsin is absent	NA	santamaria	NP_723277	¤	¤		CL1071.Contig1_All	Scavenger receptor class B member 1 [Oryzias latipes]	XP_004074525.1	1e-168	1e-168	5.0743	3.2418	0.783496	0.62755	NA	santamaria
Diurnal Clock	clock	Clock	Clk	NP_523964, NP_004889	¤	¤		CL3235.Contig2_All	Neuronal PAS domain-containing protein 2 [Sarcophilus harrisii]	XP_003765712.1		0.0	4.9408	4.1147	0.773845	0.70882	Clock	Clk
	cryptochrome 1/2	Cry1/2	NA	NP_001076794, NP_066940, Q16526	¤	¤		Unigene18305_All	Cryptochrome-2 [Loxodonta africana]	XP_003412157.1		0.0	5.3476	1.1282	0.80261	0.328012	Cry1/2	NA
	cycle	Arntl	cyc	O61734, NP_001025443	¤	¤		CL3089.Contig1_All	Aryl hydrocarbon receptor nuclear translocator-like protein 1 [Tyto alba]	Q6YGZ5.1		0.0	14.4945	1.9506	1.19018	0.46991	Arntl	cyc
	clockwork orange	NA	cwo	NP_001247024	NA	NA	NA										NA	cwo
	RNA-binding protein lark	Rbm4	lark	Q94901, Q9BWF3	¤	¤	NA										Rbm4	lark
	period	Per1/2/3	per	NP_525056	¤	¤		Unigene3824_All	Period circadian protein homolog 2 [Gallus gallus]	NP_989593.1		0.0	7.5198	0.2579	0.930429	0.0996461	Per1/2/3	per
	Pigment-dispersing factor receptor, isoform A	NA	Pdfr	NP_570007	¤	¤		CL4498.Contig1_All	Calcitonin receptor [Gallus gallus]	XP_425985.3		0.0					NA	Pdfr
	PAR-domain protein 1 (par)	Hlf	Pdp1	NP_729301, NP_002117	¤	¤		Unigene3450_All	Hepatic leukemia factor isoform 3 [Canis lupus familiaris]	XP_866525.2		4e-125	23.8461	8.1902	1.39526	0.963325	Hlf	Pdp1
	slowpoke	Kcnma1	slo	NP_001262928, NP_001154824	¤	¤		CL1219.Contig4_All	Calcium-activated potassium channel subunit alpha-1 isoform 2 [Taeniopygia guttata]	XP_002195929.2		0.0	0.0245	0	0.010512	0	Kcnma1	slo
	tango	Arntl	tgo	NP_731308, NP_001659	¤	¤		Unigene12641_All	aryl hydrocarbon receptor nuclear translocator [Xenopus (Silurana) tropicalis]	NP_001116925.1		0.0	26.8867	4.8107	1.4454	0.764228	Arntl	tgo
	timeless	Timeless	timeout	NP_722914, Q9UNS1, NP_524341	¤	¤		Unigene48690_All	Timeless homolog [Xenopus (Silurana) tropicalis]	XP_002934575.1		1e-138	2.4459	1.0965	0.537303	0.321495	Timeless	timeout
	vrille	Nfil3	vri	NP_477191, NP_005375	¤	¤		Unigene8002_All	E4 binding protein 4-6 [Callorhinchus milii]	AFK11403.1		1e-77	36.4354	15.888	1.57328	1.22758	Nfil3	vri
