# Supplementary material for: De novo transcriptome analyses provide insights into opsin-based photoreception in the lanternshark Etmopterus spinax
Source: PLoS One. 2018 Dec 31;13(12):e0209767. doi: 10.1371/journal.pone.0209767 (PMC6312339; doi:10.1371/journal.pone.0209767)
Supplement: S2 Table — Opsins and melatonin receptors opsins from various organisms used as references for the phylogenetic Bayesian analysis. (XLSX) [file pone.0209767.s002.xlsx]

## Sheet: Feuil1
Accession	Species	Sequence name
AFZ78086	Acropora palmata	Acropsin3 chaopsin
XP_021699277	Aedes aegypti	Melatonin receptor type 1A-like
XP_312503	Anopheles	GPR op1
NP_001035057	Apis	Pteropsin
BAH04515	Apis	Blue sensitive opsin
BAC76023	Branchiostoma	Amphiop3
BAC76022	Branchiostoma	Amphiop5
BAC76021	Branchiostoma	Amphiop4
Q4R1I4	Branchiostoma	Melanopsin
BAC76024	Branchiostoma	Amphiop6
BAC76019	Branchiostoma	Amphiop1
BAC76020	Branchiostoma	Amphiop2
XP_007887390	Callorhinchus milii	PREDICTED opsin 5-like
XP_007892895	Callorhinchus milii	PREDICTED opsin 3-like
XP_007894489	Callorhinchus milii	Vertebrateancientopsin-like
XP_007901512	Callorhinchus milii	PREDICTED opsin 5-like
XP_007892106	Callorhinchus milii	Opsin 3
XP_007901513	Callorhinchus milii	Opsin 5
XP_007884842	Callorhinchus milii	Red sensitive opsin-like
NP_001304659	Callorhinchus milii	Red sensitiveopsin-like
XP_007884154	Callorhinchus milii	Red sensitiveopsin-like
NP_001279735	Callorhinchus milii	Red sensitiveopsin-like
NP_001279976	Callorhinchus milii	Blue sensitiveopsin-like
XP_007892106	Callorhinchus milii	PREDICTED opsin 3
XP_007895211	Callorhinchus milii	Visual pigment receptor peropsin
XP_007901736	Callorhinchus milii	Melatonin receptor type 1B-like
NP_001027727	Ciona intestinalis	Opsin 1
O13227	Conger conger	Blue sensitive opsin - Blue cone photoreceptor pigment
EKC23688	Crassostrea gigas	Rhodopsin GQ coupled
CCP46951	Cupiennius salei	Arthropsin
NP_571661	Danio rerio	VAL-opsin
AAH76120	Danio rerio	LW1 cone pigments
NP_571287	Danio rerio	extraocular rhod
NP_571329	Danio rerio	MW4 green
NP_571394	Danio rerio	SW1
XP_002666709	Danio rerio	Parapinopsin-like
XP_698118	Danio rerio	Opsin 5
NP_571469	Danio rerio	Melatonin receptor type 1B B
NP_524368	Drosophila	Rh6 rhodopsin
TSA: GHAY00000000 (Unigene22704_All)	Etmopterus spinax	Encephalopsin
TSA: GHAY00000000 (Unigene28941_All)	Etmopterus spinax	Peropsin
TSA: GHAY00000000 (Unigene33006_All)	Etmopterus spinax	Rhodopsin
XP_005043850	Ficedula albicollis	PREDICTED opsin 3
NP_990848	Gallus gallus	Blue opsin
NP_001026387	Gallus gallus	RPE retinal G protein coupled receptor
NP_990771	Gallus gallus	Red opsin
XP_426139	Gallus gallus	PREDICTED opsin 3 isoform X2
O93441	Galeus melastomus	Rhodopsin
NP_000504	Homo sapiens	MW1
NP_000530	Homo sapiens	Rhodopsin
AAI13559	Homo sapiens	Melanopsin opn4
EAX04324	Homo sapiens	Neuropsin opsin 5
NP_006574	Homo sapiens	Peropsin
NP_005950	Homo sapiens	Melatonin receptor type 1B
AAD30520	Latimeria	RH2-opsin
XP_005996890	Latimeria chalumnae	Opsin 3
XP_005996890	Latimeria chalumnae	PREDICTED opsin 3
XP_015200719	Lepisosteus oculatus	Peropsin
XP_006638720	Lepisosteus oculatus	PREDICTED opsin 3-like
P79863	LEUER	Rhodopsin
XP_013410035	Lingula anatina	Bathyopsin
O15974	Mizuhopecten yessoensis	Rhodopsin, G0-coupled
AA22217	Mizuhopecten yessoensis	Gq opsin
AAO15719	Mus musculus	Encephalopsin Opn3
EDL24895	Mus musculus	RGR-opsin
XP_001637523	Nematostella vectensis	Chaopsin
O62795	Phoca groenlandica	Rhodopsin
AAV63834	Platynereis dumerilii	C-opsin
CAC86665	Platynereis dumerilii	R-opsin
AGL94565	Platynereis dumerilii	Rhabdomeric opsin 4
AGL94564	Platynereis dumerilii	Rhabdomeric opsin 1
XP_005518564	Pseudopodoces humilis	PREDICTED opsin 3
XP_020368171	Rhincodon typus	Opsin 3
XP_020384809	Rhincodon typus	Visual pigment-like receptor peropsin
NP_001117098	Salmo salar	VAL opsin vertebrate ancient opsin
CAX73070	Schistosoma japonicum	Opsin 4 melanopsin
O93459	Scyliorhinus canicula	Rhodopsin
AAC26329	Sepia officinalis	Rhodopsin
XP_783302	Strongylocentrotus purpuratus	Pinopsin Opsin1
XP_003730660	Strongylocentrotus purpuratus	Opsin2
XP_784559	Strongylocentrotus purpuratus	Opsin5 rhodopsin GQ coupled-like
XP_011668533	Strongylocentrotus purpuratus	Opsin4
XP_001199309	Strongylocentrotus purpuratus	Opsin5like
XP_011674418	Strongylocentrotus purpuratus	Opsin3 rhodopsin G0
XP_784266.2	Strongylocentrotus purpuratus	Peropsin-like
AH011520	Takifugu rubripes	TMT opsin
P23820	Todarodes pacificus	Retinochrome
ACS49827	Xenopeltis unicolor	Rod opsin pigment
NP_001039256	Xenopus tropicalis	parietopsin
NP_001082611	Xenopus tropicalis	Green opsin
NP_998830	Xenopus tropicalis	Parapinopsin
NP_001079121	Xenopus tropicalis	Violet opsin
XP_002933418	Xenopus tropicalis	Opsin3-like
NP_001182522	Xenopus tropicalis	Opsin5
XP_005487619	Zonotrichia albicollis	PREDICTED opsin 3
CCP46946	Euperipatoides kanangrensis	Onychopsin
