# Supplementary material for: De novo transcriptome analyses provide insights into opsin-based photoreception in the lanternshark Etmopterus spinax
Source: PLoS One. 2018 Dec 31;13(12):e0209767. doi: 10.1371/journal.pone.0209767 (PMC6312339; doi:10.1371/journal.pone.0209767)
Supplement: S3 Table — Unigene commonly found in both transcriptome hits are in bold. (XLSX) [file pone.0209767.s003.xlsx]

## Sheet: 20 most expressed Unigenes
			Unigene		Expression level (FPKM)			Nr/Nt Annotation				KO Annotation
			ID	Length	Eye	Ventral skin		Annotation	ID	Evalue
	Most expressed Unigenes in Eye transcriptome	1.	Unigene33006_All	1724	11641.2	0		Rhodopsin [Scyliorhinus canicula]	O93459.1	4e-175		Rhodopsin
		2.	Unigene20492_All	7003	9437.54	17324.4		Cytochrome c oxidase subunit I [Squalus acanthias]	NP_008525.1	0.0		Cytochrome c oxidase subunit 1 [EC:1.9.3.1]
		3.	Unigene23367_All	631	4549.88	61.0394		Nucleoside diphosphate kinase [Scyliorhinus torazame]	AAD08900.1	4e-74		Nucleoside-diphosphate kinase [EC:2.7.4.6]
		4.	Unigene12412_All	1044	4323.04	7216.54		Ferritin heavy chain polypeptide 1 [Scyliorhinus canicula]	AAN63031.1	1e-83		Ferritin heavy chain [EC:1.16.3.1]
		5.	Unigene41685_All	2023	4113.38	0.0269		Guanine nucleotide-binding protein G(t) subunit alpha [Xenopus laevis]	NP_001084030.1	0.0		Guanine nucleotide-binding protein G(t) subunit alpha
		6.	Unigene14188_All	986	3834.87	0.442		Alpha-crystallin B chain [Squalus acanthias]	P02512.1	1e-97		Crystallin, alpha B
		7.	Unigene33005_All	504	3444.37	0		Clone:OVR010101E01 mRNA [Sus scrofa]	AK347804.1 (nt)	3e-06		--
		8.	CL6663.Contig1_All	238	3309.64	1055.22		Polyubiquitin-C, partial [Tursiops truncatus]	XP_004310480.1	1e-23		Ubiquitin C
		9.	Unigene42939_All	854	3190.24	0		Alpha-crystallin A chain [Squalus acanthias]	P02509.1	1e-95		Crystallin, alpha A
		10.	Unigene33004_All	871	3073.67	0		Beta-crystallin B2 [Gallus gallus]	NP_990506.2	6e-94		Glutaminyl-tRNA synthetase [EC:6.1.1.18]
		11.	Unigene36940_All	864	3059.86	0.1261		Beta-crystallin A2-like isoform 1 [Oreochromis niloticus]	XP_003443383.1	2e-101		Glutaminyl-tRNA synthetase [EC:6.1.1.18]
		12.	Unigene19302_All	856	2499.54	7351.39		Hemoglobin subunit alpha [Squalus acanthias]	P07408.1	9e-64		Hemoglobin subunit alpha
		13.	Unigene33007_All	912	2347.67	0		Crystallin, beta A4 [Xenopus laevis]	NP_001080829.1	9e-102		Glutaminyl-tRNA synthetase [EC:6.1.1.18]
		14.	Unigene27713_All	933	2291.3	0.5255		Squalus acanthias clone SA_Bc-133E21, complete sequence	AC169159.1 (nt)	2e-11		--
		15.	Unigene7933_All	9797	2166.61	4533.26		NADH dehydrogenase subunit 5 [Squalus acanthias]	NP_008533.1	1e-08		NADH-ubiquinone oxidoreductase chain 5 [EC:1.6.5.3]
		16.	CL3799.Contig2_All	2005	1990.18	4839.94		Elongation factor 1-alpha 1-like [Oreochromis niloticus]	XP_003438367.1	0.0		Elongation factor 1-alpha
		17.	CL2393.Contig1_All	836	1948.8	6427.21		Hemoglobin subunit beta [Squalus acanthias]	P07409.1	1e-64		Hemoglobin subunit epsilon
		18.	Unigene42940_All	1020	1938.24	0		Crystallin, beta B3 [Xenopus laevis]	NP_001087726.1	1e-98		Glutaminyl-tRNA synthetase [EC:6.1.1.18]
		19.	CL7481.Contig1_All	270	1823.3	2706.34		Polyubiquitin-C, partial [Tursiops truncatus]	XP_004310480.1	1e-29		Ubiquitin C
		20.	Unigene2890_All	1431	1664.7	129.475		Clone P08M04.Kidney.k065 mRNA [Callorhinchus milii]	JX058038. (nt)	1e-144		--
	Most expressed Unigenes in Ventral Skin transcriptome	1.	Unigene20492_All	7003	9437.54	17324.4		Cytochrome c oxidase subunit I [Squalus acanthias]	NP_008525.1	0.0		Cytochrome c oxidase subunit 1 [EC:1.9.3.1]
		2.	CL6422.Contig1_All	754	39.9019	10194.4		Katanin p60 subunit A-like 2 mRNA sequence [Xenopus (Silurana) tropicalis]	NM_001097174.1 (nt)	2e-08		--
		3.	Unigene9328_All	496	50.7828	10034.4		--	--	--		--
		4.	Unigene19302_All	856	2499.54	7351.39		Hemoglobin subunit alpha [Squalus acanthias]	P07408.1	9e-64		Hemoglobin subunit alpha
		5.	Unigene12412_All	1044	4323.04	7216.54		Ferritin heavy chain polypeptide 1 [Scyliorhinus canicula]	AAN63031.1	1e-83		Ferritin heavy chain [EC:1.16.3.1]
		6.	CL2393.Contig1_All	836	1948.8	6427.21		Hemoglobin subunit beta [Squalus acanthias]	P07409.1	1e-64		Hemoglobin subunit epsilon
		7.	CL1447.Contig2_All	2601	230.643	5987.83		Keratin type IE [Acipenser baerii]	CAD38122.1	3e-79		Type I keratin, acidic
		8.	CL8989.Contig1_All	598	2.5741	5882.52		--	--	--		--
		9.	CL7839.Contig1_All	506	755.538	5534.56		40S ribosomal protein S15a-like [Ovis aries]	XP_004015912.1	3e-67		Small subunit ribosomal protein S15Ae
		10.	CL3799.Contig2_All	2005	1990.18	4839.94		Elongation factor 1-alpha 1-like [Oreochromis niloticus]	XP_003438367.1	0.0		Elongation factor 1-alpha
		11.	Unigene7933_All	9797	2166.61	4533.26		NADH dehydrogenase subunit 5 [Squalus acanthias]	NP_008533.1	1e-08		NADH-ubiquinone oxidoreductase chain 5 [EC:1.6.5.3]
		12.	CL7337.Contig1_All	464	742.5	4174.48		40S ribosomal protein S26 [Rattus norvegicus]	NP_037356.1	1e-58		Small subunit ribosomal protein S26e
		13.	CL6933.Contig2_All	592	196.902	4080.04		Chromosome 3, clone RP23-424L10 mRNA [Mus musculus]	AC105323.28 (nt)	5e-08		--
		14.	Unigene39789_All	766	193.918	3803.35		--	--	--		--
		15.	CL7139.Contig2_All	556	854.207	3689.7		40S ribosomal protein S25 [Homo sapiens]	NP_001019.1	8e-61		Small subunit ribosomal protein S25e
		16.	Unigene6748_All	421	486.116	3563.45		Hypothetical protein LOC100423472 [Macaca mulatta]	XP_002806420.1	8e-24		Large subunit ribosomal protein L39e
		17.	CL8832.Contig1_All	660	799.643	3389.35		EF-hand domain-containing protein C3orf25 homolog [Sarcophilus harrisii]	XP_003762505.1	2e-68		Large subunit ribosomal protein L32e
		18.	Unigene13496_All	572	1239.72	3309.43		S-100 calcium-binding protein A1 [Squalus acanthias]	AAN63527.1	3e-38		Filaggrin
		19.	Unigene9772_All	312	176.488	3285.26		--	--	--		--
		20.	CL3252.Contig1_All	639	1440.63	3211.21		40S ribosomal protein S27 [Pan paniscus]	XP_003817383.1	9e-45		Small subunit ribosomal protein S27e
